# Supplementary material for: The Functional Foundations of Episodic Memory Remain Stable Throughout the Lifespan
Source: Cereb Cortex. 2020 Nov 30;31(4):2098–110. doi: 10.1093/cercor/bhaa348 (PMC7945016; doi:10.1093/cercor/bhaa348)
Supplement: Appendix_S1_bhaa348 [file appendix_s1_bhaa348.xlsx]

## Sheet: Appendix_S1
Index	Region	Cluster	Source.v.Item	Age(p)	AgeFDR	edf
1	17Networks_LH_ContB_IPL_3	0	-0.00300346	0.167344	0.282014	3
2	17Networks_LH_ContB_PFClv_3	0	0.00576033	0.782496	0.841132	3
3	17Networks_LH_DefaultC_Rsp_3	0	-0.00602301	0.201165	0.32063	3.75358
4	17Networks_LH_DorsAttnB_PostC_6	0	-0.00533357	0.118435	0.233503	4.05436
5	17Networks_LH_DorsAttnB_PostC_8	0	-0.00394184	0.409059	0.528473	3.27393
6	17Networks_LH_Limbic_OFC_4	0	0.00930525	0.54085	0.641007	3.7877
7	17Networks_LH_Limbic_TempPole_4	0	0.00464887	0.863166	0.899943	3
8	17Networks_LH_Limbic_TempPole_6	0	0.0101463	0.450826	0.558808	3
9	17Networks_LH_SalVentAttnA_FrMed_1	0	-0.00253577	0.602141	0.69388	3.6036
10	17Networks_LH_SalVentAttnA_FrMed_3	0	0.00199126	0.128673	0.242208	4.13307
11	17Networks_LH_SalVentAttnA_ParOper_2	0	-0.00386535	0.327655	0.454348	3
12	17Networks_LH_SalVentAttnB_PFCl_3	0	-0.00200172	0.0473908	0.139419	3
13	17Networks_LH_SomMotA_12	0	0.0034501	0.477448	0.584172	3
14	17Networks_LH_SomMotA_13	0	-0.00591201	0.39086	0.511314	3.40377
15	17Networks_LH_SomMotA_16	0	0.0023002	0.154694	0.27268	3
16	17Networks_LH_SomMotA_18	0	-0.00179948	0.116729	0.232681	3.734
17	17Networks_LH_SomMotA_19	0	-0.00450591	0.236901	0.359675	4.46651
18	17Networks_LH_SomMotA_2	0	-0.000165663	0.544707	0.643649	3
19	17Networks_LH_SomMotA_3	0	-0.00657566	0.925012	0.945467	3
20	17Networks_LH_SomMotA_4	0	5.2206e-05	0.0489306	0.139419	3
21	17Networks_LH_SomMotA_5	0	0.000253906	0.852412	0.891933	3
22	17Networks_LH_SomMotA_8	0	-0.00085425	0.0725168	0.17539	3
23	17Networks_LH_SomMotA_9	0	0.00159905	0.826496	0.874913	3
24	17Networks_LH_SomMotB_Aud_11	0	-0.00289595	0.129647	0.242941	3
25	17Networks_LH_SomMotB_Aud_13	0	-0.000443814	0.207598	0.32947	3
26	17Networks_LH_SomMotB_Aud_15	0	0.00376812	0.61751	0.703793	3
27	17Networks_LH_SomMotB_Aud_2	0	-0.00537483	0.0596068	0.155249	3
28	17Networks_LH_SomMotB_Aud_3	0	0.00178408	0.0959691	0.208411	3.3357
29	17Networks_LH_SomMotB_Aud_4	0	0.00382901	0.85334	0.891933	3
30	17Networks_LH_SomMotB_Aud_5	0	-0.00378988	0.437743	0.551821	3
31	17Networks_LH_SomMotB_Aud_7	0	-0.00346847	0.36996	0.49328	3
32	17Networks_LH_VisPeri_ExStrSup_1	0	-0.00167742	0.160101	0.279841	3.97629
33	17Networks_LH_VisPeri_ExStrSup_3	0	-0.00200523	0.2227	0.345684	3
34	17Networks_RH_ContA_IPS_2	0	-0.00181119	0.172528	0.286066	4.19075
35	17Networks_RH_ContA_IPS_4	0	-0.00710264	0.152109	0.270416	3
36	17Networks_RH_ContA_PFCd_1	0	0.00181713	0.685895	0.764966	3
37	17Networks_RH_DefaultA_PFCm_3	0	0.00440714	0.517758	0.620713	3
38	17Networks_RH_DorsAttnA_SPL_6	0	0.00678492	0.221182	0.344613	3.87977
39	17Networks_RH_DorsAttnA_SPL_9	0	0.00191767	0.304925	0.427755	3.47629
40	17Networks_RH_DorsAttnA_TempOcc_5	0	0.000300805	0.0989209	0.211031	3
41	17Networks_RH_DorsAttnB_FEF_1	0	0.00194318	0.169768	0.283629	3
42	17Networks_RH_DorsAttnB_PostC_1	0	-0.00402651	0.1169	0.232681	3
43	17Networks_RH_DorsAttnB_PostC_2	0	0.00149625	0.556047	0.652243	3
44	17Networks_RH_DorsAttnB_PostC_3	0	-0.00331549	0.439761	0.552691	3.55951
45	17Networks_RH_DorsAttnB_PostC_7	0	-0.00586104	0.295417	0.419431	3
46	17Networks_RH_Limbic_OFC_1	0	-0.0199533	0.534305	0.63506	3
47	17Networks_RH_Limbic_OFC_3	0	0.0207822	0.317927	0.443818	3
48	17Networks_RH_Limbic_OFC_5	0	0.020427	0.431538	0.547317	3.28653
49	17Networks_RH_Limbic_TempPole_2	0	0.0123867	0.701631	0.774213	3
50	17Networks_RH_Limbic_TempPole_5	0	-0.000889042	0.148818	0.268001	4.4504
51	17Networks_RH_Limbic_TempPole_6	0	0.00693274	0.727139	0.794703	3
52	17Networks_RH_SalVentAttnA_Ins_1	0	-0.00176598	0.0682615	0.169028	3
53	17Networks_RH_SalVentAttnA_Ins_4	0	-0.00218018	0.452367	0.558808	3
54	17Networks_RH_SalVentAttnA_Ins_7	0	-0.0012538	0.382891	0.50406	3
55	17Networks_RH_SalVentAttnA_ParMed_1	0	-0.00420822	0.327445	0.454348	3
56	17Networks_RH_SalVentAttnA_ParMed_7	0	-0.00434064	0.394752	0.513178	3
57	17Networks_RH_SalVentAttnA_ParMed_8	0	-0.00462562	0.112551	0.228396	3
58	17Networks_RH_SalVentAttnB_PFCl_3	0	-0.00116062	0.877362	0.907917	3
59	17Networks_RH_SomMotA_10	0	0.000746527	0.0674147	0.168943	3.08532
60	17Networks_RH_SomMotA_17	0	-0.00605008	0.15319	0.271178	3
61	17Networks_RH_SomMotA_19	0	-0.00251073	0.0597113	0.155249	3
62	17Networks_RH_SomMotA_2	0	0.00239674	0.299402	0.423644	3
63	17Networks_RH_SomMotA_3	0	-0.000259306	0.104665	0.220597	3
64	17Networks_RH_SomMotA_5	0	-0.00534078	0.10876	0.224055	3
65	17Networks_RH_SomMotA_6	0	0.00398015	0.0850297	0.194194	3
66	17Networks_RH_SomMotA_7	0	0.00364927	0.174792	0.288546	3
67	17Networks_RH_SomMotB_S2_11	0	-0.00451035	0.113548	0.229302	3
68	17Networks_RH_SomMotB_S2_14	0	0.000487346	0.762544	0.823944	3
69	17Networks_RH_SomMotB_S2_15	0	0.000647983	0.584829	0.679578	3
70	17Networks_RH_SomMotB_S2_3	0	-0.00502463	0.16475	0.282014	3
71	17Networks_RH_SomMotB_S2_4	0	-0.00343497	0.499671	0.606015	3
72	17Networks_RH_SomMotB_S2_8	0	-0.00390295	0.0692868	0.170552	3
73	17Networks_RH_VisPeri_ExStrSup_4	0	-0.000818107	0.169665	0.283629	3
74	Left-Accumbens-area	0	0.00649191	0.556602	0.652243	3
75	17Networks_LH_ContA_Cinga_1	1	0.0235265	0.778003	0.83847	3
76	17Networks_LH_ContA_IPS_3	1	0.0119848	0.172602	0.286066	3.49516
77	17Networks_LH_ContA_IPS_4	1	0.0232951	0.379513	0.502794	3
78	17Networks_LH_ContA_IPS_5	1	0.0144951	0.936101	0.947489	3
79	17Networks_LH_ContA_PFCd_1	1	0.0120987	0.546174	0.643649	3
80	17Networks_LH_ContA_Temp_1	1	0.0321313	0.848496	0.891933	3
81	17Networks_LH_ContB_IPL_1	1	0.0148568	0.00107849	0.0160233	3
82	17Networks_LH_ContB_IPL_2	1	-0.00929103	0.0283549	0.10347	3.31593
83	17Networks_LH_ContB_PFCd_1	1	0.0376922	0.118199	0.233503	3.29776
84	17Networks_LH_ContB_Temp_2	1	0.0485767	4.07742e-05	0.00443104	3
85	17Networks_LH_ContC_Cingp_1	1	-0.0310767	0.00360272	0.0293869	3
86	17Networks_LH_ContC_Cingp_2	1	-0.0292071	0.000737467	0.0139448	3
87	17Networks_LH_DefaultA_IPL_1	1	0.0412128	0.000395605	0.0117621	3
88	17Networks_LH_DefaultA_IPL_2	1	0.0360583	7.45607e-05	0.00443104	3
89	17Networks_LH_DefaultA_PCC_2	1	-0.0095074	0.00181113	0.0215266	3
90	17Networks_LH_DefaultA_PCC_3	1	0.00174516	0.00291017	0.0278895	3
91	17Networks_LH_DefaultA_PCC_4	1	0.0119864	0.0016551	0.0207229	3
92	17Networks_LH_DefaultA_PCC_5	1	0.00186175	0.0135916	0.0657819	3
93	17Networks_LH_DefaultA_PCC_7	1	-0.0149573	5.89889e-05	0.00443104	3
94	17Networks_LH_DefaultA_PFCd_1	1	0.0131252	0.0423717	0.127729	3
95	17Networks_LH_DefaultA_PFCd_2	1	0.038496	0.100398	0.21309	3
96	17Networks_LH_DefaultA_PFCm_1	1	0.0324397	0.0361149	0.115603	3.76072
97	17Networks_LH_DefaultA_PFCm_2	1	0.0208278	0.330113	0.456235	3.3941
98	17Networks_LH_DefaultA_PFCm_3	1	0.02484	0.151316	0.270161	3
99	17Networks_LH_DefaultA_PFCm_4	1	0.0143665	0.264137	0.392432	3
100	17Networks_LH_DefaultA_PFCm_5	1	0.0295483	0.26803	0.393889	3
101	17Networks_LH_DefaultA_PFCm_6	1	0.0259734	0.268121	0.393889	3
102	17Networks_LH_DefaultB_IPL_1	1	0.0147605	0.0524418	0.144475	3
103	17Networks_LH_DefaultB_IPL_2	1	0.00461342	0.0121899	0.0618413	3
104	17Networks_LH_DefaultB_PFCd_2	1	0.0398547	0.614745	0.703793	3
105	17Networks_LH_DefaultB_PFCd_3	1	0.0146434	0.844871	0.891933	3
106	17Networks_LH_DefaultB_Temp_3	1	0.020862	0.0144717	0.0676431	3
107	17Networks_LH_DefaultB_Temp_4	1	0.0248753	0.0280026	0.103089	3
108	17Networks_LH_DefaultB_Temp_5	1	0.0277076	0.0507494	0.142647	3
109	17Networks_LH_DefaultC_PHC_1	1	0.0330649	0.0350405	0.115603	3
110	17Networks_LH_DefaultC_PHC_2	1	0.0370056	0.921583	0.944282	3
111	17Networks_LH_DefaultC_PHC_3	1	0.0175163	0.986175	0.988551	3
112	17Networks_LH_DefaultC_Rsp_1	1	0.0478856	0.69656	0.770663	3
113	17Networks_LH_DefaultC_Rsp_2	1	0.0571607	0.965639	0.972653	3
114	17Networks_LH_DorsAttnA_ParOcc_1	1	0.0132381	0.731154	0.796231	3.3536
115	17Networks_LH_DorsAttnA_SPL_1	1	0.0212344	0.394704	0.513178	3
116	17Networks_LH_DorsAttnA_SPL_2	1	0.040648	0.617494	0.703793	3
117	17Networks_LH_DorsAttnA_SPL_3	1	0.0224353	0.468205	0.574552	3.7273
118	17Networks_LH_DorsAttnA_SPL_4	1	0.0369874	0.716108	0.788098	3
119	17Networks_LH_DorsAttnA_SPL_6	1	0.0209242	0.932579	0.94675	3
120	17Networks_LH_DorsAttnA_SPL_8	1	0.0203889	0.750165	0.813523	3.49187
121	17Networks_LH_DorsAttnA_TempOcc_1	1	0.0522293	0.826541	0.874913	3
122	17Networks_LH_DorsAttnA_TempOcc_2	1	0.0472046	0.727841	0.794703	3
123	17Networks_LH_DorsAttnA_TempOcc_3	1	0.0678555	0.933095	0.94675	3
124	17Networks_LH_DorsAttnA_TempOcc_4	1	0.0506066	0.0357264	0.115603	3
125	17Networks_LH_DorsAttnB_FEF_1	1	0.00993912	0.681458	0.762061	3
126	17Networks_LH_DorsAttnB_FEF_2	1	0.0162119	0.355149	0.481245	3
127	17Networks_LH_DorsAttnB_FEF_3	1	0.00889902	0.81569	0.867844	3
128	17Networks_LH_DorsAttnB_PostC_1	1	0.0048692	0.164694	0.282014	3
129	17Networks_LH_DorsAttnB_PostC_2	1	0.00619182	0.275296	0.400126	3
130	17Networks_LH_DorsAttnB_PostC_3	1	0.0251166	0.797368	0.852713	3
131	17Networks_LH_DorsAttnB_PostC_4	1	0.0103439	0.889732	0.918433	3
132	17Networks_LH_DorsAttnB_PostC_5	1	0.00776877	0.491431	0.597764	3
133	17Networks_LH_DorsAttnB_PostC_9	1	-0.00448766	0.000736629	0.0139448	3
134	17Networks_LH_DorsAttnB_PrCv_1	1	0.0280838	0.371963	0.494367	3
135	17Networks_LH_Limbic_OFC_3	1	0.0269507	0.81394	0.867844	3
136	17Networks_LH_Limbic_TempPole_1	1	0.0295164	0.723586	0.794226	3
137	17Networks_LH_Limbic_TempPole_2	1	0.0223084	0.979025	0.983754	3
138	17Networks_LH_Limbic_TempPole_3	1	0.0396975	0.928508	0.946714	3
139	17Networks_LH_Limbic_TempPole_5	1	0.0272029	0.576126	0.671341	3
140	17Networks_LH_SalVentAttnA_FrMed_2	1	0.0180766	0.380742	0.502822	3
141	17Networks_LH_SalVentAttnA_Ins_2	1	-0.00840141	0.00295766	0.0278895	3
142	17Networks_LH_SalVentAttnA_Ins_4	1	-0.0117365	0.358261	0.483885	3
143	17Networks_LH_SalVentAttnA_Ins_5	1	-0.0127225	0.00723834	0.0463254	3
144	17Networks_LH_SalVentAttnA_ParMed_1	1	-0.00331042	0.0362383	0.115603	3
145	17Networks_LH_SalVentAttnA_ParMed_3	1	-0.012276	0.0354013	0.115603	3.54391
146	17Networks_LH_SalVentAttnA_ParOper_1	1	-0.0148226	0.0781107	0.184625	3
147	17Networks_LH_SalVentAttnA_ParOper_3	1	-0.00779182	0.135878	0.251223	3.50516
148	17Networks_LH_SalVentAttnB_PFCl_1	1	0.014895	0.510411	0.615452	3
149	17Networks_LH_SalVentAttnB_PFCl_2	1	-0.00927907	0.291095	0.414711	3
150	17Networks_LH_SalVentAttnB_PFCmp_1	1	0.0234294	0.999467	0.999467	3
151	17Networks_LH_SomMotA_14	1	-0.00464843	0.00312168	0.0278895	3
152	17Networks_LH_SomMotA_15	1	-0.00672838	0.0333698	0.112861	3
153	17Networks_LH_SomMotA_17	1	-0.0137213	0.461551	0.568063	3
154	17Networks_LH_SomMotB_Aud_1	1	-0.00194523	0.00627497	0.042103	3
155	17Networks_LH_SomMotB_Aud_10	1	-0.00626857	0.00737533	0.0464869	3
156	17Networks_LH_SomMotB_Aud_12	1	-0.00888416	0.351146	0.480515	3.46119
157	17Networks_LH_SomMotB_Aud_14	1	-0.0114399	0.660467	0.742579	3.61139
158	17Networks_LH_SomMotB_Aud_16	1	0.00116637	0.0905972	0.19941	4.7059
159	17Networks_LH_SomMotB_Aud_6	1	-0.0114366	0.0609957	0.156631	3
160	17Networks_LH_SomMotB_Aud_8	1	-0.0133173	0.349944	0.480451	3.60738
161	17Networks_LH_TempPar_3	1	0.0177222	0.436594	0.551821	3
162	17Networks_LH_TempPar_4	1	0.0241878	0.274621	0.400126	3.55155
163	17Networks_LH_TempPar_5	1	0.0106966	0.0355299	0.115603	3.05301
164	17Networks_LH_TempPar_6	1	0.00763304	0.568621	0.664456	3
165	17Networks_LH_VisCent_ExStr_1	1	0.0366919	0.305392	0.427755	3
166	17Networks_LH_VisCent_ExStr_10	1	0.0202666	0.286254	0.410627	3
167	17Networks_LH_VisCent_ExStr_11	1	-0.00148977	0.0162875	0.0720809	3
168	17Networks_LH_VisCent_ExStr_12	1	0.00879249	0.128544	0.242208	3
169	17Networks_LH_VisCent_ExStr_2	1	0.00288566	0.0864582	0.194414	3
170	17Networks_LH_VisCent_ExStr_3	1	0.035565	0.869198	0.903966	3
171	17Networks_LH_VisCent_ExStr_5	1	0.0514411	0.621234	0.706102	3
172	17Networks_LH_VisCent_ExStr_6	1	0.0417961	0.692233	0.767917	3
173	17Networks_LH_VisCent_ExStr_7	1	0.0302602	0.750944	0.813523	3.55003
174	17Networks_LH_VisCent_ExStr_8	1	0.0221156	0.790033	0.847046	3
175	17Networks_LH_VisPeri_ExStrSup_10	1	-0.0108799	0.0501081	0.141802	3.63616
176	17Networks_LH_VisPeri_ExStrSup_11	1	-0.010175	0.0229136	0.0890848	3
177	17Networks_LH_VisPeri_ExStrSup_2	1	-0.00649435	0.0606719	0.156631	3.7216
178	17Networks_LH_VisPeri_ExStrSup_4	1	0.0183913	0.0218395	0.086058	3
179	17Networks_LH_VisPeri_ExStrSup_5	1	0.0271237	0.533511	0.63506	3
180	17Networks_LH_VisPeri_ExStrSup_6	1	0.00839561	0.145604	0.266833	3.20618
181	17Networks_LH_VisPeri_ExStrSup_7	1	0.0123997	0.850999	0.891933	3
182	17Networks_LH_VisPeri_ExStrSup_8	1	0.0136639	0.333881	0.459916	3
183	17Networks_RH_ContA_Cinga_1	1	0.0147668	0.199575	0.31932	3
184	17Networks_RH_ContA_IPS_1	1	0.0197552	0.229794	0.354052	3
185	17Networks_RH_ContA_PFCl_4	1	0.0234664	0.305323	0.427755	3
186	17Networks_RH_ContB_IPL_1	1	-0.0343598	0.00436233	0.0343502	3
187	17Networks_RH_ContB_IPL_2	1	-0.000357584	0.0488936	0.139419	3
188	17Networks_RH_ContB_IPL_4	1	-0.00643016	0.0854269	0.194194	3
189	17Networks_RH_ContB_PFCld_1	1	-0.00247806	0.000409231	0.0117621	3
190	17Networks_RH_ContB_PFCld_2	1	0.0230007	0.197624	0.317943	3
191	17Networks_RH_ContB_PFCld_3	1	0.00816239	0.147157	0.267529	3
192	17Networks_RH_ContB_PFCld_4	1	0.0140536	0.0187062	0.0762918	3
193	17Networks_RH_ContB_Temp_1	1	0.016281	0.00595106	0.0414475	3
194	17Networks_RH_ContB_Temp_2	1	0.0173656	0.0512051	0.142962	3.04105
195	17Networks_RH_ContC_Cingp_2	1	-0.0256311	0.0130984	0.0649533	3
196	17Networks_RH_ContC_pCun_4	1	-0.0248418	0.00304615	0.0278895	3.19103
197	17Networks_RH_DefaultA_IPL_1	1	-0.00227611	0.00283032	0.0278895	3
198	17Networks_RH_DefaultA_IPL_2	1	0.0147072	0.0373318	0.116767	3
199	17Networks_RH_DefaultA_PCC_1	1	-0.00671456	0.0961895	0.208411	3.56674
200	17Networks_RH_DefaultA_PCC_3	1	-0.00682936	0.0186975	0.0762918	3
201	17Networks_RH_DefaultA_PCC_4	1	-0.0213209	0.164226	0.282014	3.34218
202	17Networks_RH_DefaultA_PFCd_1	1	0.00880011	0.0406901	0.126321	3
203	17Networks_RH_DefaultA_PFCd_2	1	0.0146613	0.653511	0.73675	3
204	17Networks_RH_DefaultA_PFCm_1	1	0.00760185	0.0219282	0.086058	3
205	17Networks_RH_DefaultA_PFCm_4	1	0.0152911	0.907705	0.932359	3
206	17Networks_RH_DefaultA_PFCm_5	1	0.0130819	0.0422475	0.127729	3
207	17Networks_RH_DefaultA_PFCm_6	1	0.0119803	0.107335	0.224055	3.13778
208	17Networks_RH_DefaultA_Temp_1	1	0.00733972	0.000104029	0.0054095	4.09457
209	17Networks_RH_DefaultB_AntTemp_1	1	0.00976015	0.0260257	0.0975378	3
210	17Networks_RH_DefaultB_PFCd_1	1	0.022077	0.122297	0.239029	3
211	17Networks_RH_DefaultB_PFCd_2	1	0.0140064	0.362459	0.486724	3
212	17Networks_RH_DefaultB_PFCd_3	1	0.0346858	0.449588	0.558808	3.79083
213	17Networks_RH_DefaultB_PFCd_5	1	0.0176144	0.441416	0.5531	4.39608
214	17Networks_RH_DefaultB_Temp_1	1	-0.00606641	0.00438992	0.0343502	3
215	17Networks_RH_DefaultB_Temp_2	1	-0.0113587	0.0161707	0.0720809	3
216	17Networks_RH_DefaultC_IPL_1	1	0.0245788	0.0160864	0.0720809	3
217	17Networks_RH_DefaultC_Rsp_2	1	0.0154728	0.354491	0.481245	3
218	17Networks_RH_DorsAttnA_SPL_1	1	0.0202786	0.234184	0.358163	3
219	17Networks_RH_DorsAttnA_SPL_2	1	0.0140881	0.125873	0.240198	3.16469
220	17Networks_RH_DorsAttnA_SPL_3	1	0.022753	0.677347	0.759505	3
221	17Networks_RH_DorsAttnA_SPL_5	1	0.0193869	0.691043	0.767917	3
222	17Networks_RH_DorsAttnA_SPL_7	1	0.0110088	0.451752	0.558808	3
223	17Networks_RH_DorsAttnA_SPL_8	1	0.0137154	0.422056	0.540232	3.60487
224	17Networks_RH_DorsAttnA_TempOcc_2	1	0.0505954	0.509767	0.615452	3.54373
225	17Networks_RH_DorsAttnA_TempOcc_4	1	0.0222775	0.165746	0.282014	3.87204
226	17Networks_RH_DorsAttnB_FEF_2	1	0.00249537	0.0893308	0.197668	3
227	17Networks_RH_DorsAttnB_FEF_3	1	0.00409477	0.0310535	0.108595	3
228	17Networks_RH_DorsAttnB_PostC_4	1	0.00681278	0.247692	0.373332	3
229	17Networks_RH_DorsAttnB_PostC_5	1	-0.00674389	0.0860365	0.194414	3.75618
230	17Networks_RH_Limbic_OFC_2	1	0.0209914	0.873336	0.906004	3
231	17Networks_RH_Limbic_OFC_4	1	0.0152017	0.0806212	0.188418	3
232	17Networks_RH_Limbic_OFC_6	1	0.0259788	0.130428	0.24331	3
233	17Networks_RH_Limbic_TempPole_1	1	0.0245418	0.211168	0.332749	3
234	17Networks_RH_Limbic_TempPole_4	1	0.0272908	0.280325	0.403513	3
235	17Networks_RH_SalVentAttnA_Ins_3	1	-0.0136489	0.0138472	0.0657819	3.52501
236	17Networks_RH_SalVentAttnA_Ins_5	1	-0.0156643	0.415566	0.535091	3
237	17Networks_RH_SalVentAttnA_Ins_6	1	-0.00795602	0.0189803	0.0766581	3
238	17Networks_RH_SalVentAttnA_ParMed_2	1	-0.0106397	0.235074	0.358207	3
239	17Networks_RH_SalVentAttnA_ParMed_5	1	-0.0132526	0.220296	0.344523	3.7109
240	17Networks_RH_SalVentAttnA_PrC_1	1	0.0139547	0.617358	0.703793	3
241	17Networks_RH_SalVentAttnB_PFCl_1	1	0.010901	0.166378	0.282014	3
242	17Networks_RH_SalVentAttnB_PFCl_2	1	0.0124448	0.52833	0.631567	3
243	17Networks_RH_SalVentAttnB_PFCl_4	1	-0.00908828	0.0472854	0.139419	3
244	17Networks_RH_SalVentAttnB_PFCmp_1	1	0.0305602	0.0715714	0.174115	3
245	17Networks_RH_SalVentAttnB_PFCmp_2	1	0.0168603	0.632524	0.716976	3.83031
246	17Networks_RH_SomMotA_11	1	-0.00821565	0.0115941	0.0610524	3
247	17Networks_RH_SomMotA_12	1	0.00233726	0.0775346	0.184311	3
248	17Networks_RH_SomMotA_13	1	-0.0052856	0.0300654	0.108073	3.91849
249	17Networks_RH_SomMotA_15	1	-0.00810047	0.0246533	0.0949607	3
250	17Networks_RH_SomMotA_18	1	-0.00345918	0.000834379	0.0144626	3.58764
251	17Networks_RH_SomMotB_S2_1	1	-0.00350915	0.000889062	0.0147081	3
252	17Networks_RH_SomMotB_S2_10	1	-0.0160914	0.0673364	0.168943	3.60145
253	17Networks_RH_SomMotB_S2_13	1	-0.000335579	0.0414873	0.127729	3
254	17Networks_RH_SomMotB_S2_2	1	0.000500557	0.0104814	0.0581367	3
255	17Networks_RH_SomMotB_S2_6	1	-0.00957053	0.0570828	0.151251	3
256	17Networks_RH_SomMotB_S2_7	1	-0.0109715	0.0562989	0.151251	3
257	17Networks_RH_SomMotB_S2_9	1	-0.00961208	0.00252459	0.0276377	3
258	17Networks_RH_TempPar_2	1	0.00377994	0.0162355	0.0720809	3
259	17Networks_RH_TempPar_3	1	0.00747947	0.12315	0.239029	3
260	17Networks_RH_TempPar_4	1	-0.000525758	0.059412	0.155249	3
261	17Networks_RH_TempPar_5	1	0.00584041	0.14727	0.267529	3
262	17Networks_RH_TempPar_6	1	-0.0110863	0.0100133	0.0562911	3
263	17Networks_RH_TempPar_7	1	0.00351602	0.167446	0.282014	3
264	17Networks_RH_TempPar_8	1	-0.00855063	0.124996	0.239623	3
265	17Networks_RH_TempPar_9	1	-0.017684	0.0310644	0.108595	3
266	17Networks_RH_VisCent_ExStr_1	1	0.0474342	0.416754	0.535091	3.30998
267	17Networks_RH_VisCent_ExStr_10	1	0.0163745	0.96277	0.972117	3
268	17Networks_RH_VisCent_ExStr_11	1	-0.0162894	0.0168964	0.0736608	3
269	17Networks_RH_VisCent_ExStr_12	1	-0.00492813	0.0109992	0.0602059	3
270	17Networks_RH_VisCent_ExStr_2	1	0.0385349	0.404337	0.524	3
271	17Networks_RH_VisCent_ExStr_3	1	-0.00399354	0.0186183	0.0762918	3
272	17Networks_RH_VisCent_ExStr_4	1	0.0398614	0.36643	0.490144	3
273	17Networks_RH_VisCent_ExStr_6	1	0.063035	0.27701	0.400126	3
274	17Networks_RH_VisCent_ExStr_7	1	0.0135821	0.109104	0.224055	3
275	17Networks_RH_VisCent_ExStr_8	1	0.0311348	0.589172	0.682717	3
276	17Networks_RH_VisCent_ExStr_9	1	0.0300779	0.232337	0.35665	3
277	17Networks_RH_VisPeri_ExStrSup_3	1	-0.0147367	0.0892871	0.197668	3
278	17Networks_RH_VisPeri_ExStrSup_6	1	0.00512512	0.18322	0.2989	3
279	17Networks_RH_VisPeri_ExStrSup_7	1	0.0175778	0.903565	0.930404	3
280	17Networks_RH_VisPeri_ExStrSup_9	1	-0.0176139	0.000696852	0.0139448	3.1173
281	Left-Hippocampus.post	1	0.010958	0.0207844	0.0831376	3
282	Left-Pallidum	1	0.00874234	0.258329	0.386564	3
283	Left-Putamen	1	0.00675675	0.000381659	0.0117621	3
284	Right-Accumbens-area	1	0.0181294	0.64802	0.732545	3
285	Right-Hippocampus.post	1	0.00771983	0.226432	0.35017	3
286	Right-Putamen	1	-0.000757546	0.0264862	0.0983774	3
287	17Networks_LH_ContA_IPS_2	2	-0.0141947	0.037079	0.116767	4.01593
288	17Networks_LH_ContB_Temp_1	2	0.0252554	0.289182	0.413401	3.80974
289	17Networks_LH_ContC_pCun_1	2	-0.0582948	0.000424113	0.0117621	4.35388
290	17Networks_LH_ContC_pCun_2	2	-0.0357829	7.02578e-05	0.00443104	4.8592
291	17Networks_LH_ContC_pCun_3	2	-0.0216034	0.00618021	0.042103	4.84481
292	17Networks_LH_DefaultA_PCC_6	2	-0.0419538	0.00155375	0.0201987	3.39651
293	17Networks_LH_DefaultC_IPL_1	2	0.0415945	0.0983879	0.210976	3.90027
294	17Networks_LH_DorsAttnA_SPL_7	2	0.0157227	0.14965	0.268338	4.00169
295	17Networks_LH_DorsAttnB_PostC_7	2	-0.00539692	0.0517953	0.143646	4.04468
296	17Networks_LH_SalVentAttnA_ParMed_2	2	-0.00915495	0.0479483	0.139419	4.49201
297	17Networks_LH_SomMotA_1	2	-0.00829754	0.0869552	0.19448	4.94452
298	17Networks_LH_SomMotA_10	2	-0.00583913	0.254165	0.381707	4.55627
299	17Networks_LH_SomMotA_11	2	-0.00247137	0.0805385	0.188418	4.52654
300	17Networks_LH_SomMotA_6	2	-0.00568035	0.00750502	0.0465983	5.18319
301	17Networks_LH_SomMotA_7	2	-0.00923259	0.107952	0.224055	4.13481
302	17Networks_LH_SomMotB_Aud_9	2	-0.015974	0.0669303	0.168943	3.91665
303	17Networks_LH_VisPeri_ExStrSup_12	2	-0.021464	0.00701984	0.045629	4.13895
304	17Networks_LH_VisPeri_ExStrSup_9	2	-0.0177014	0.00335211	0.0278895	3.88702
305	17Networks_RH_ContA_IPS_3	2	-0.0129564	0.123889	0.239029	3.83614
306	17Networks_RH_ContB_IPL_3	2	-0.0223868	0.00332231	0.0278895	3.82875
307	17Networks_RH_ContC_Cingp_1	2	-0.01956	0.000296871	0.0112271	7.34905
308	17Networks_RH_ContC_pCun_1	2	-0.0422988	0.00698773	0.045629	4.16523
309	17Networks_RH_ContC_pCun_2	2	-0.0566015	0.000247749	0.0103063	4.59175
310	17Networks_RH_ContC_pCun_3	2	-0.0425844	0.00821684	0.0493386	3.97017
311	17Networks_RH_ContC_pCun_5	2	-0.0306601	0.0016937	0.0207229	4.47402
312	17Networks_RH_DefaultA_PCC_2	2	-0.0432925	0.0160207	0.0720809	3.79326
313	17Networks_RH_DefaultA_PCC_5	2	-0.0423731	0.0303957	0.108073	3.96833
314	17Networks_RH_DefaultC_IPL_2	2	0.0233845	0.0476303	0.139419	4.26882
315	17Networks_RH_DorsAttnA_SPL_4	2	-0.0260556	1.4884e-07	6.19174e-05	4.93312
316	17Networks_RH_DorsAttnB_PostC_6	2	-0.0149956	0.00094135	0.0147081	4.54251
317	17Networks_RH_DorsAttnB_PostC_8	2	-0.00299354	0.0615105	0.156984	4.59045
318	17Networks_RH_DorsAttnB_TempOcc_1	2	0.009201	0.0569404	0.151251	4.13627
319	17Networks_RH_SalVentAttnA_ParMed_3	2	-0.0175198	0.0120735	0.0618413	4.59075
320	17Networks_RH_SalVentAttnA_ParMed_6	2	-0.00658496	0.000714995	0.0139448	4.95563
321	17Networks_RH_SalVentAttnA_ParOper_1	2	-0.0177998	0.0562094	0.151251	4.06563
322	17Networks_RH_SalVentAttnA_ParOper_2	2	-0.023999	0.00142505	0.0191232	3.90213
323	17Networks_RH_SalVentAttnA_ParOper_3	2	-0.0239129	0.00311472	0.0278895	3.91859
324	17Networks_RH_SalVentAttnB_IPL_1	2	-0.0424454	0.00066467	0.0139448	4.37282
325	17Networks_RH_SomMotA_1	2	0.0020551	0.00318962	0.0278895	3.95689
326	17Networks_RH_SomMotA_14	2	-0.00640125	0.0817831	0.190066	4.34402
327	17Networks_RH_SomMotA_16	2	-0.00469255	0.0139154	0.0657819	4.71754
328	17Networks_RH_SomMotA_20	2	-0.00664647	0.00830217	0.0493386	3.81404
329	17Networks_RH_SomMotA_4	2	0.00120412	0.0253367	0.0966979	3.85494
330	17Networks_RH_SomMotA_8	2	-0.00252309	0.0180476	0.0758364	5.63947
331	17Networks_RH_SomMotA_9	2	-0.00485314	0.0173231	0.0736715	4.01453
332	17Networks_RH_SomMotB_S2_12	2	-0.00609953	0.00860397	0.0497118	3.65703
333	17Networks_RH_VisPeri_ExStrSup_1	2	-0.0118118	0.0564265	0.151251	3.78265
334	17Networks_RH_VisPeri_ExStrSup_10	2	-0.0197679	0.00470664	0.0343502	4.31325
335	17Networks_RH_VisPeri_ExStrSup_11	2	-0.0131767	0.00464774	0.0343502	4.23811
336	17Networks_RH_VisPeri_ExStrSup_8	2	-0.00600051	0.00857578	0.0497118	4.3682
337	17Networks_LH_ContA_IPS_1	3	0.0420428	0.268905	0.393889	4.07041
338	17Networks_LH_ContA_PFCl_1	3	0.0732474	0.00122561	0.0175812	4.43284
339	17Networks_LH_ContA_PFCl_2	3	0.0363528	0.124111	0.239029	4.51135
340	17Networks_LH_ContA_PFCl_3	3	0.0554824	0.036404	0.115603	4.20567
341	17Networks_LH_ContA_PFCl_5	3	0.0655855	0.00464679	0.0343502	4.59978
342	17Networks_LH_ContB_PFClv_2	3	0.0136257	0.0682414	0.169028	4.39272
343	17Networks_LH_DefaultA_PCC_1	3	0.0473395	0.185618	0.30163	3.9142
344	17Networks_LH_DefaultA_PFCd_3	3	0.0337138	0.517505	0.620713	4.42421
345	17Networks_LH_DefaultB_PFCd_1	3	0.0516539	0.26293	0.392039	4.07476
346	17Networks_LH_DefaultB_PFCd_5	3	0.0478635	0.452689	0.558808	3.81617
347	17Networks_LH_DefaultB_PFCd_6	3	0.0364586	0.428711	0.545394	4.00279
348	17Networks_LH_DefaultB_PFCl_1	3	0.0370187	0.115153	0.231419	4.28593
349	17Networks_LH_DefaultB_PFCl_2	3	0.0367365	0.208295	0.32947	4.23426
350	17Networks_LH_DefaultB_Temp_1	3	0.0289006	0.143021	0.26326	4.76322
351	17Networks_LH_DefaultB_Temp_2	3	0.0237451	0.353758	0.481245	3.9184
352	17Networks_LH_DefaultB_Temp_6	3	0.0318121	0.19474	0.315221	4.4812
353	17Networks_LH_DorsAttnA_SPL_5	3	0.0275611	0.132133	0.245391	4.11921
354	17Networks_LH_Limbic_OFC_1	3	-0.00938357	0.0770583	0.184231	3.96398
355	17Networks_LH_Limbic_OFC_2	3	0.0575533	0.59597	0.688677	3.75496
356	17Networks_LH_Limbic_OFC_5	3	0.0243927	0.42761	0.545394	3.97994
357	17Networks_LH_SalVentAttnA_Ins_1	3	0.00859872	0.0839684	0.19406	4.71425
358	17Networks_LH_SalVentAttnA_Ins_3	3	0.0239704	0.478983	0.584331	4.00086
359	17Networks_LH_SalVentAttnA_Ins_6	3	0.0270115	0.389855	0.511314	4.2469
360	17Networks_LH_SalVentAttnB_OFC_1	3	0.0150109	0.362703	0.486724	4.21109
361	17Networks_LH_SalVentAttnB_PFCv_3	3	0.0291131	0.276292	0.400126	4.1467
362	17Networks_LH_TempPar_2	3	0.00935787	0.163261	0.282014	4.7862
363	17Networks_RH_ContA_PFCl_2	3	0.0322717	0.161026	0.280279	4.44855
364	17Networks_RH_ContA_PFCl_5	3	0.0379206	0.0427679	0.127996	4.48954
365	17Networks_RH_ContB_PFClv_4	3	0.0061613	0.0982419	0.210976	4.66668
366	17Networks_RH_ContB_PFCmp_1	3	0.0455616	0.109335	0.224055	4.83679
367	17Networks_RH_DefaultA_PFCm_2	3	0.0140236	0.128068	0.242208	4.42911
368	17Networks_RH_DefaultB_PFCd_4	3	0.0250197	0.148412	0.268001	4.98678
369	17Networks_RH_DorsAttnA_TempOcc_3	3	0.0464347	0.212248	0.33319	3.7572
370	17Networks_RH_Limbic_TempPole_3	3	0.0150275	0.0923256	0.202145	4.09304
371	17Networks_RH_SalVentAttnA_Ins_2	3	0.00858131	0.104996	0.220597	4.47132
372	17Networks_RH_SalVentAttnA_ParMed_4	3	0.0114564	0.178521	0.29238	5.35161
373	17Networks_RH_SomMotB_S2_5	3	-0.00183835	0.053386	0.146109	4.15922
374	17Networks_RH_VisCent_ExStr_5	3	0.0596469	0.110755	0.225852	4.3715
375	Left-Amygdala	3	0.0200135	0.267103	0.393889	3.74942
376	Left-Caudate	3	0.049035	0.0325896	0.111189	4.55223
377	Left-Hippocampus.ant	3	0.0283771	0.0703327	0.172108	4.71322
378	Left-Thalamus-Proper	3	0.0263123	0.177946	0.29238	4.37101
379	Right-Amygdala	3	0.0135277	0.033965	0.113947	4.67066
380	Right-Caudate	3	0.0512617	0.0419757	0.127729	4.54265
381	Right-Hippocampus.ant	3	0.0176896	0.123049	0.239029	4.48799
382	Right-Pallidum	3	0.00557733	0.0173553	0.0736715	4.56183
383	Right-Thalamus-Proper	3	0.0196851	0.245491	0.371361	4.05117
384	17Networks_LH_ContA_PFCl_4	4	0.0597268	0.000240496	0.0103063	5.02281
385	17Networks_LH_ContB_PFClv_1	4	0.0524124	0.000806478	0.0144626	5.13663
386	17Networks_LH_ContB_PFCmp_1	4	0.068492	0.00141629	0.0191232	5.30938
387	17Networks_LH_DefaultB_PFCd_4	4	0.0510155	0.005978	0.0414475	5.44045
388	17Networks_LH_DefaultB_PFCv_2	4	0.0803163	4.84347e-05	0.00443104	5.92694
389	17Networks_LH_DefaultB_PFCv_3	4	0.0684323	0.00054165	0.0139448	5.26631
390	17Networks_LH_DefaultB_PFCv_4	4	0.0617666	0.00790119	0.0483367	4.97011
391	17Networks_LH_DefaultB_PFCv_5	4	0.0640596	0.00294162	0.0278895	5.55688
392	17Networks_LH_SalVentAttnB_PFCv_1	4	0.0461201	0.00209363	0.024193	5.78997
393	17Networks_LH_SalVentAttnB_PFCv_2	4	0.0610342	0.000722585	0.0139448	5.37568
394	17Networks_RH_ContA_PFCl_1	4	0.0527332	0.00233683	0.0262735	4.86799
395	17Networks_RH_ContA_PFCl_3	4	0.0388675	0.00576513	0.0413499	5.10643
396	17Networks_RH_ContB_PFClv_1	4	0.0560853	0.011193	0.0604715	4.98183
397	17Networks_RH_ContB_PFClv_2	4	0.0198181	0.0131156	0.0649533	5.25382
398	17Networks_RH_ContB_PFClv_3	4	0.0212651	0.0136507	0.0657819	5.00751
399	17Networks_RH_DefaultB_PFCv_2	4	0.0332906	0.0314309	0.10896	5.14201
400	17Networks_RH_DefaultB_PFCv_3	4	0.0294901	0.00280537	0.0278895	5.33177
401	17Networks_RH_DefaultC_PHC_1	4	0.0271454	0.0484026	0.139419	4.91314
402	17Networks_RH_SalVentAttnB_PFCv_1	4	0.0600479	1.12907e-05	0.00234846	6.07735
403	17Networks_RH_SalVentAttnB_PFCv_2	4	0.0309291	0.011762	0.0611624	5.23139
404	17Networks_LH_DefaultB_PFCv_1	5	0.0692687	0.0302559	0.108073	6.06269
405	17Networks_LH_Limbic_TempPole_7	5	0.00215633	0.0114688	0.0610524	4.95743
406	17Networks_LH_TempPar_1	5	0.0109552	0.000954615	0.0147081	6.26071
407	17Networks_LH_VisCent_ExStr_4	5	0.0195814	0.0846996	0.194194	5.02877
408	17Networks_LH_VisCent_ExStr_9	5	0.0383654	0.19795	0.317943	5.26359
409	17Networks_RH_DefaultB_PFCv_1	5	0.0398926	0.00322597	0.0278895	6.29925
410	17Networks_RH_DefaultC_PHC_2	5	0.0208746	0.0258288	0.0975378	6.75465
411	17Networks_RH_DefaultC_Rsp_1	5	0.043958	0.158921	0.278949	5.29841
412	17Networks_RH_DorsAttnA_TempOcc_1	5	0.0442879	0.074215	0.178459	5.06575
413	17Networks_RH_TempPar_1	5	0.012228	0.00466712	0.0343502	6.52697
414	17Networks_RH_TempPar_10	5	-0.0130982	0.00983453	0.0560433	6.00843
415	17Networks_RH_VisPeri_ExStrSup_2	5	0.00997751	0.0169987	0.0736608	5.2731
416	17Networks_RH_VisPeri_ExStrSup_5	5	0.0157183	0.0326084	0.111189	5.69675
